# Supplementary material for: Liquid metal droplets bouncing higher on thicker water layer
Source: Nat Commun. 2023 Jun 14;14:3532. doi: 10.1038/s41467-023-39348-x (PMC10267135; doi:10.1038/s41467-023-39348-x)
Supplement: Supplementary file 7 — Source Data [file 41467_2023_39348_MOESM7_ESM.xlsx]

## Sheet: Fig 2a
Figure 2a
Bare droplet hs (0μm)			Core-shell droplet hs (55μm)			Core-shell droplet hs (313μm)
H	e	error	H	e	error	H	e	error
0.01586	0.36442	0.004	0.01586	0.23296	0.004	0	0.24367	0.003
0.03834	0.36194	0.004	0.03834	0.26833	0.003	0.05954	0.27509	0.002
0.05954	0.36129	0.003	0.05954	0.2881	0.004	0.10714	0.29749	0.004
0.08366	0.36332	0.002	0.08366	0.31305	0.005	0.1508	0.33912	0.002
0.10714	0.3648	0.004	0.10714	0.32596	0.003	0.21034	0.34838	0.003
0.13254	0.36401	0.002	0.13254	0.33615	0.003	0.246	0.35535	0.003
0.1508	0.36191	0.003	0.1508	0.34088	0.004	0.3016	0.35614	0.004
0.1984	0.36712	0.004	0.1984	0.3484	0.003	0.3492	0.35201	0.003
0.21034	0.36325	0.004	0.21034	0.34824	0.003	0.38094	0.35772	0.002
			0.246	0.34457	0.004	0.42066	0.35722	0.003
			0.3016	0.34883	0.003
			0.3492	0.34896	0.004
			0.38094	0.34739	0.003
			0.42066	0.35714	0.004
			0.504	0.36035	0.004
			0.58734	0.35381	0.003
			0.66666	0.35826	0.004

## Sheet: Fig 2b
Figure 2b
H	Contact Time (ms)	error
0.01586	15.2778	0.1
0.03834	14.62	0.2
0.05954	14.1667	0.3
0.08366	13.89	0.2
0.10714	13.6111	0.4
0.13254	13.21	0.3
0.1508	12.8	0.1
0.1984	12.5	0.2
0.21034	12.5	0.2
0.246	12.5	0.3
0.3016	12.2222	0.2
0.3492	12.2222	0.1
0.38094	12.2222	0.2
0.42066	12.2222	0.1
0.504	11.9	0.2
0.58734	11.9	0.3
0.66666	11.6667	0.2

## Sheet: Fig 3b
Figure 3b
Bare droplet hs (0μm)			Core-shell droplet hs (55μm)			Core-shell droplet hs (313μm)
H	e	error	H	e	error	H	e	error
0.01586	0.36442	0.004	0.01586	0.23296	0.004	0	0.24367	0.003
0.03834	0.36194	0.004	0.03834	0.26833	0.003	0.05954	0.27509	0.002
0.05954	0.36129	0.003	0.05954	0.2881	0.004	0.10714	0.29749	0.004
0.08366	0.36332	0.002	0.08366	0.31305	0.005	0.1508	0.33912	0.002
0.10714	0.3648	0.004	0.10714	0.32596	0.003	0.21034	0.34838	0.003
0.13254	0.36401	0.002	0.13254	0.33615	0.003	0.246	0.35535	0.003
0.1508	0.36191	0.003	0.1508	0.34088	0.004	0.3016	0.35614	0.004
0.1984	0.36712	0.004	0.1984	0.3484	0.003	0.3492	0.35201	0.003
0.21034	0.36325	0.004	0.21034	0.34824	0.003	0.38094	0.35772	0.002
			0.246	0.34457	0.004	0.42066	0.35722	0.003
			0.3016	0.34883	0.003
			0.3492	0.34896	0.004
			0.38094	0.34739	0.003
			0.42066	0.35714	0.004
			0.504	0.36035	0.004
			0.58734	0.35381	0.003
			0.66666	0.35826	0.004

## Sheet: Fig 3c
Figure 3c
e	Oh	error
0.000394323	0.35353	0.00482
0.00051262	0.30135	0.00198
0.000709782	0.28584	0.00594
0.00146	0.26091	0.00436

## Sheet: Fig 4c
Figure 4c
	Without LM	error	With LM	error
Jumping height (mm)	0.702	0.381	2.577	0.38
Velocity (m/s)	0.199	0.039	0.338	0.041

## Sheet: Si Fig 4
SI Figure 4
We = 10.72			We = 18.76			We = 26.87
H	e	error	H	e	error	H	e	error
0.01586	0.23296	0.004	0.01586	0.24488	0.00895	0.01586	0.22945	0.00766
0.03834	0.26833	0.003	0.10714	0.24768	0.01155	0.10714	0.24308	0.0058
0.05954	0.2881	0.004	0.1984	0.25839	0.00685	0.1984	0.25101	0.0045
0.08366	0.31305	0.005	0.246	0.26684	0.00325	0.246	0.24503	0.00539
0.10714	0.32596	0.003	0.3492	0.26039	0.00428	0.3492	0.24769	0.00441
0.13254	0.33615	0.003	0.66666	0.2815	0.00405	0.66666	0.28291	0.00383
0.1508	0.34088	0.004
0.1984	0.3484	0.003
0.21034	0.34824	0.003
0.246	0.34457	0.004
0.3016	0.34883	0.003
0.3492	0.34896	0.004
0.38094	0.34739	0.003
0.42066	0.35714	0.004
0.504	0.36035	0.004
0.58734	0.35381	0.003
0.66666	0.35826	0.004

## Sheet: Si Fig 6
SI Figure 6
H	e	error
0.01586	0.31113	0.002
0.03834	0.32365	0.003
0.05954	0.33653	0.003
0.08366	0.34278	0.004
0.10714	0.35426	0.005
0.1508	0.35426	0.004
0.1984	0.35602	0.003
0.246	0.35742	0.003
0.3492	0.35882	0.004
